# Supplementary material for: Alginate-Agarose Hydrogels Improve the In Vitro Differentiation of Human Dental Pulp Stem Cells in Chondrocytes. A Histological Study
Source: Biomedicines. 2021 Jul 17;9(7):834. doi: 10.3390/biomedicines9070834 (PMC8301309; doi:10.3390/biomedicines9070834)
Supplement: Supplementary file 1 [file biomedicines-09-00834-s001.zip]

Archive with 3 entries (3 files):
- Video S3.mp4
- Video S2.mp4
- Video S1.mp4
